# Supplementary material for: Diet Quality and Nutrition Behavior of Federal Nutrition Education Program Participants before and during the COVID-19 Pandemic
Source: Nutrients. 2022 Dec 28;15(1):141. doi: 10.3390/nu15010141 (PMC9824662; doi:10.3390/nu15010141)
Supplement: Supplementary file 1 [file nutrients-15-00141-s001.zip]

Archive with 1 entries (1 files):
- nutrients-2095351-supplementary.pdf
